# Supplementary material for: Integrated Blood Biomarker and Neurobehavioural Signatures of Latent Neuroinjury in Experienced Military Breachers Exposed to Repetitive Low-Intensity Blast
Source: Int J Mol Sci. 2026 Jan 6;27(2):592. doi: 10.3390/ijms27020592 (PMC12840665; doi:10.3390/ijms27020592)
Supplement: Supplementary file 1 [file ijms-27-00592-s001.zip]

Archive with 2 entries (2 files):
- Table S2-biomarker_raw_means.pdf
- Table S1-biomarker groups.pdf
